# Supplementary material for: Structural and Functional Alterations in the Microbial Community and Immunological Consequences in a Mouse Model of Antibiotic-Induced Dysbiosis
Source: Front Microbiol. 2018 Aug 21;9:1948. doi: 10.3389/fmicb.2018.01948 (PMC6110884; doi:10.3389/fmicb.2018.01948)
Supplement: Supplementary file 2 [file Table_1.xlsx]

## Sheet: Caption
Supplementary Table1. The statistical test processed in R to determine the associations between gut microbiome and host variables. The p values were listed in sheet "kruskal.wallis" which obtained to show whether interactions between the microbiome and the host variables were statistically significant.

## Sheet: 10 best subset of variables
Best	combination of environmental variables with similarity score
1 DAO + ET + ZO1 = 0.355315528224281
2 FITC + DAO + ET = 0.35468420390097
3 DAO + ET + Occludin = 0.353517248799098
4 FITC + DAO + ET + ZO1 + Occludin = 0.344750705238682
5 Caecal_Index + FITC + ET = 0.34409733778559
6 Occludin = 0.313210982938719
7 Caecal_Index + ET = 0.312434937203505
8 Caecal_Index + FITC + DAO + ET = 0.31032715195994
9 Caecal_Index + ET + D_Lactate + ZO1 = 0.308646769858875
10 DAO + ET + D_Lactate + ZO1 + Occludin = 0.303745799187776

## Sheet: 10 best subset of taxa
Best combination of taxa with similarity score
1 o__Lactobacillales;Other + f__Lachnospiraceae;g__[Ruminococcus] + f__Erysipelotrichaceae + f__Erysipelotrichaceae;g__Coprobacillus + f__Enterobacteriaceae;Other + f__Enterobacteriaceae + f__Enterobacteriaceae;g__Klebsiella + f__Enterobacteriaceae;g__Proteus = 0.911659485014274
2 f__Enterococcaceae;g__Enterococcus + f__Erysipelotrichaceae + f__Erysipelotrichaceae;g__Coprobacillus + f__Enterobacteriaceae;Other + f__Enterobacteriaceae + f__Enterobacteriaceae;g__Klebsiella + f__Enterobacteriaceae;g__Proteus = 0.911323247393324
3 o__Lactobacillales;Other + f__Erysipelotrichaceae + f__Erysipelotrichaceae;g__Coprobacillus + f__Enterobacteriaceae;Other + f__Enterobacteriaceae + f__Enterobacteriaceae;g__Klebsiella + f__Enterobacteriaceae;g__Proteus = 0.911170372588926
4 f__Bacillaceae;g__Bacillus + f__Enterococcaceae;g__Enterococcus + f__Erysipelotrichaceae + f__Erysipelotrichaceae;g__Coprobacillus + f__Enterobacteriaceae;Other + f__Enterobacteriaceae + f__Enterobacteriaceae;g__Klebsiella + f__Enterobacteriaceae;g__Proteus = 0.910381839651307
5 f__Enterococcaceae;g__Enterococcus + f__Erysipelotrichaceae + f__Erysipelotrichaceae;g__Coprobacillus + f__Enterobacteriaceae;Other + f__Enterobacteriaceae + f__Enterobacteriaceae;g__Klebsiella = 0.907546376281183
6 o__Lactobacillales;Other + f__Enterococcaceae;g__Enterococcus + f__Erysipelotrichaceae + f__Enterobacteriaceae + f__Enterobacteriaceae;g__Klebsiella = 0.907475465591102
7 o__Lactobacillales;Other + f__Enterococcaceae;g__Enterococcus + f__Erysipelotrichaceae + f__Enterobacteriaceae;Other + f__Enterobacteriaceae + f__Enterobacteriaceae;g__Klebsiella = 0.907203970050516
8 o__Lactobacillales;Other + f__Enterococcaceae;g__Enterococcus + f__Lactobacillaceae;g__Lactobacillus + f__Erysipelotrichaceae + f__Enterobacteriaceae + f__Enterobacteriaceae;g__Klebsiella = 0.906847927538429
9 f__Bacillaceae;g__Bacillus + o__Lactobacillales;Other + f__Enterococcaceae;g__Enterococcus + f__Erysipelotrichaceae + f__Enterobacteriaceae;g__Klebsiella = 0.906113547419565
10 f__Planococcaceae + f__Enterococcaceae;g__Enterococcus + f__Erysipelotrichaceae + f__Erysipelotrichaceae;g__Coprobacillus + f__Enterobacteriaceae;Other + f__Enterobacteriaceae + f__Enterobacteriaceae;g__Klebsiella = 0.905816242910499

## Sheet: bio.fit VECTORS
NMDS1 NMDS2 r2 Pr(>r)
o__Lactobacillales;Other 0.74148 0.67097 0.5051 0.006 **
f__Lachnospiraceae;g__[Ruminococcus] 0.13004 0.99151 0.1038 0.532
f__Erysipelotrichaceae -0.08120 0.99670 0.1104 0.486
f__Erysipelotrichaceae;g__Coprobacillus 0.81392 0.58098 0.5102 0.006 **
f__Enterobacteriaceae;Other -0.94545 -0.32578 0.6352 0.002 **
f__Enterobacteriaceae 0.98408 0.17771 0.3866 0.040 *
f__Enterobacteriaceae;g__Klebsiella 0.83608 0.54861 0.7026 0.004 **
f__Enterobacteriaceae;g__Proteus -0.09835 0.99515 0.4458 0.010 **
---
Signif. codes: 0 ‘***’ 0.001 ‘**’ 0.01 ‘*’ 0.05 ‘.’ 0.1 ‘ ’ 1
Permutation: free
Number of permutations: 999

## Sheet: abund_table.adonis
Call:
adonis(formula = abund_table ~ ., data = meta_table)
Permutation: free
Number of permutations: 999
Terms added sequentially (first to last)
Df SumsOfSqs MeanSqs F.Model R2 Pr(>F)
Caecal_Index 1 2.02627 2.02627 35.091 0.70336 0.001 ***
FITC 1 0.04894 0.04894 0.848 0.01699 0.431
DAO 1 0.05959 0.05959 1.032 0.02069 0.360
ET 1 0.03783 0.03783 0.655 0.01313 0.532
D_Lactate 1 0.06561 0.06561 1.136 0.02277 0.332
ZO1 1 0.06976 0.06976 1.208 0.02421 0.304
Occludin 1 0.11091 0.11091 1.921 0.03850 0.184
Residuals 8 0.46194 0.05774 0.16035
Total 15 2.88086 1.00000
---
Signif. codes: 0 ‘***’ 0.001 ‘**’ 0.01 ‘*’ 0.05 ‘.’ 0.1 ‘ ’ 1

## Sheet: Regression of S.rar meta_table
Call:
lm(formula = S.rar ~ ., data = meta_table)
Residuals:
Min 1Q Median 3Q Max
-8.4502 0.0366 0.7849 1.9175 3.8227
Coefficients:
Estimate Std. Error t value Pr(>|t|)
(Intercept) 88.652779 84.443776 1.050 0.324
Caecal_Index -1.849069 4.242619 -0.436 0.674
FITC -0.354205 0.677970 -0.522 0.616
DAO -0.152965 0.459978 -0.333 0.748
ET -0.253543 1.405356 -0.180 0.861
D_Lactate 0.005157 0.017935 0.288 0.781
ZO1 -0.014411 0.039824 -0.362 0.727
Occludin -0.031644 0.030366 -1.042 0.328
Residual standard error: 4.867 on 8 degrees of freedom
Multiple R-squared: 0.4011, Adjusted R-squared: -0.1229
F-statistic: 0.7655 on 7 and 8 DF, p-value: 0.6312

## Sheet: df_S
Sample Richness Env Label Group MiceNo
1 Control_1 23.00000 1.67 Caecal_Index Control 1
2 Control_2 28.95714 2.12 Caecal_Index Control 2
3 Control_3 28.92412 2.64 Caecal_Index Control 3
4 Control_4 30.96155 2.32 Caecal_Index Control 4
5 Control_5 34.72707 2.49 Caecal_Index Control 5
6 Control_6 35.00000 2.38 Caecal_Index Control 6

## Sheet: ddply correlations
Label cor sig
1 Caecal_Index -0.48 .
2 D_Lactate -0.43 .
3 DAO -0.51 *
4 ET -0.47 .
5 FITC -0.51 *
6 Occludin 0.41

## Sheet: kruskal.wallis
id p.value E.value FWER
4 f__Coriobacteriaceae;g__Adlercreutzia 0.0007637037 0.04429482 0.04334432
11 f__Deferribacteraceae;g__Mucispirillum 0.0007637037 0.04429482 0.04334432
21 f__Lactobacillaceae;g__Pediococcus 0.0007637037 0.04429482 0.04334432
22 f__Streptococcaceae;g__Streptococcus 0.0007637037 0.04429482 0.04334432
24 f__Clostridiaceae 0.0007637037 0.04429482 0.04334432
31 f__Peptostreptococcaceae;g__[Clostridium] 0.0007637037 0.04429482 0.04334432
41 f__Desulfovibrionaceae;g__Bilophila 0.0007637037 0.04429482 0.04334432
42 f__Helicobacteraceae;Other 0.0007637037 0.04429482 0.04334432
56 o__CW040;f__F16 0.0007637037 0.04429482 0.04334432
8 f__S24-7 0.0007775304 0.04509677 0.04411179
18 f__Enterococcaceae;g__Enterococcus 0.0007775304 0.04509677 0.04411179
23 o__Clostridiales 0.0007775304 0.04509677 0.04411179
25 f__Lachnospiraceae;Other 0.0007775304 0.04509677 0.04411179
26 f__Lachnospiraceae;g__Blautia 0.0007775304 0.04509677 0.04411179
28 f__Lachnospiraceae;g__Dorea 0.0007775304 0.04509677 0.04411179
37 f__Erysipelotrichaceae;g__[Eubacterium] 0.0007775304 0.04509677 0.04411179
50 f__Enterobacteriaceae;g__Klebsiella 0.0007775304 0.04509677 0.04411179
51 f__Enterobacteriaceae;g__Morganella 0.0007775304 0.04509677 0.04411179
58 f__Verrucomicrobiaceae;g__Akkermansia 0.0007775304 0.04509677 0.04411179
45 f__Enterobacteriaceae;Other 0.0011313264 0.06561693 0.06354525
47 f__Enterobacteriaceae;g__Citrobacter 0.0016162983 0.09374530 0.08955441
36 f__Erysipelotrichaceae;g__Coprobacillus 0.0016291863 0.09449281 0.09023583
5 o__Bacteroidales 0.0023220945 0.13468148 0.12614262
54 f__Enterobacteriaceae;g__Trabulsiella 0.0023220945 0.13468148 0.12614262
34 f__Ruminococcaceae;g__Ruminococcus 0.0032303595 0.18736085 0.17110694
19 f__Lactobacillaceae;Other 0.0032530810 0.18867870 0.17220212
46 f__Enterobacteriaceae 0.0045744395 0.26531749 0.23350430
q.value.factor q.value
4 58.000000 0.044294817
11 29.000000 0.022147408
21 19.333333 0.014764939
22 14.500000 0.011073704
24 11.600000 0.008858963
31 9.666667 0.007382469
41 8.285714 0.006327831
42 7.250000 0.005536852
56 6.444444 0.004921646
8 5.800000 0.004509677
18 5.272727 0.004099706
23 4.833333 0.003758064
25 4.461538 0.003468982
26 4.142857 0.003221198
28 3.866667 0.003006451
37 3.625000 0.002818548
50 3.411765 0.002652751
51 3.222222 0.002505376
58 3.052632 0.002373514
45 2.900000 0.003280847
47 2.761905 0.004464062
36 2.636364 0.004295128
5 2.521739 0.005855717
54 2.416667 0.005611728
34 2.320000 0.007494434
19 2.230769 0.007256873
46 2.148148 0.009826574

## Sheet: Kruskal-Wallis test
Kruskal-Wallis test for Unassigned 1/58; p-value=0.344562365325699
Kruskal-Wallis test for k__Bacteria 2/58; p-value=0.0355562316423981
Kruskal-Wallis test for f__Bifidobacteriaceae;g__Bifidobacterium 3/58; p-value=0.0116570503844806
Kruskal-Wallis test for f__Coriobacteriaceae;g__Adlercreutzia 4/58; p-value=0.000763703739131532
Kruskal-Wallis test for o__Bacteroidales 5/58; p-value=0.00232209451587801
Kruskal-Wallis test for f__Porphyromonadaceae;g__Dysgonomonas 6/58; p-value=0.0116570503844806
Kruskal-Wallis test for f__Rikenellaceae 7/58; p-value=0.207578442335624
Kruskal-Wallis test for f__S24-7 8/58; p-value=0.000777530446940383
Kruskal-Wallis test for f__Odoribacteraceae;g__Odoribacter 9/58; p-value=0.0116570503844806
Kruskal-Wallis test for o__Streptophyta 10/58; p-value=0.0116570503844806
Kruskal-Wallis test for f__Deferribacteraceae;g__Mucispirillum 11/58; p-value=0.000763703739131532
Kruskal-Wallis test for f__Bacillaceae;g__Bacillus 12/58; p-value=0.0116570503844806
Kruskal-Wallis test for f__Listeriaceae;g__Listeria 13/58; p-value=0.0116570503844806
Kruskal-Wallis test for f__Planococcaceae 14/58; p-value=1
Kruskal-Wallis test for f__Staphylococcaceae;g__Staphylococcus 15/58; p-value=0.0928919408837053
Kruskal-Wallis test for o__Lactobacillales;Other 16/58; p-value=0.0208625823327655
Kruskal-Wallis test for f__Enterococcaceae;Other 17/58; p-value=1
Kruskal-Wallis test for f__Enterococcaceae;g__Enterococcus 18/58; p-value=0.000777530446940383
Kruskal-Wallis test for f__Lactobacillaceae;Other 19/58; p-value=0.00325308104006098
Kruskal-Wallis test for f__Lactobacillaceae;g__Lactobacillus 20/58; p-value=0.0356919001168046
Kruskal-Wallis test for f__Lactobacillaceae;g__Pediococcus 21/58; p-value=0.000763703739131532
Kruskal-Wallis test for f__Streptococcaceae;g__Streptococcus 22/58; p-value=0.000763703739131532
Kruskal-Wallis test for o__Clostridiales 23/58; p-value=0.000777530446940383
Kruskal-Wallis test for f__Clostridiaceae 24/58; p-value=0.000763703739131532
Kruskal-Wallis test for f__Lachnospiraceae;Other 25/58; p-value=0.000777530446940383
Kruskal-Wallis test for f__Lachnospiraceae;g__Blautia 26/58; p-value=0.000777530446940383
Kruskal-Wallis test for f__Lachnospiraceae;g__Coprococcus 27/58; p-value=0.0207687088228081
Kruskal-Wallis test for f__Lachnospiraceae;g__Dorea 28/58; p-value=0.000777530446940383
Kruskal-Wallis test for f__Lachnospiraceae;g__[Ruminococcus] 29/58; p-value=0.0739906272078212
Kruskal-Wallis test for f__Peptostreptococcaceae;Other 30/58; p-value=0.0356919001168046
Kruskal-Wallis test for f__Peptostreptococcaceae;g__[Clostridium] 31/58; p-value=0.000763703739131532
Kruskal-Wallis test for f__Ruminococcaceae;Other 32/58; p-value=0.833514212953311
Kruskal-Wallis test for f__Ruminococcaceae;g__Oscillospira 33/58; p-value=0.0926516686095558
Kruskal-Wallis test for f__Ruminococcaceae;g__Ruminococcus 34/58; p-value=0.00323035949239332
Kruskal-Wallis test for f__Erysipelotrichaceae 35/58; p-value=0.400814169382935
Kruskal-Wallis test for f__Erysipelotrichaceae;g__Coprobacillus 36/58; p-value=0.00162918629697016
Kruskal-Wallis test for f__Erysipelotrichaceae;g__[Eubacterium] 37/58; p-value=0.000777530446940383
Kruskal-Wallis test for o__RF32 38/58; p-value=0.172167236066597
Kruskal-Wallis test for f__Erythrobacteraceae;g__Citromicrobium 39/58; p-value=0.0115955675843383
Kruskal-Wallis test for f__Desulfovibrionaceae;g__ 40/58; p-value=0.0207687088228081
Kruskal-Wallis test for f__Desulfovibrionaceae;g__Bilophila 41/58; p-value=0.000763703739131532
Kruskal-Wallis test for f__Helicobacteraceae;Other 42/58; p-value=0.000763703739131532
Kruskal-Wallis test for f__Helicobacteraceae;g__Helicobacter 43/58; p-value=0.0115955675843383
Kruskal-Wallis test for f__Aeromonadaceae 44/58; p-value=0.344207338785014
Kruskal-Wallis test for f__Enterobacteriaceae;Other 45/58; p-value=0.00113132642682283
Kruskal-Wallis test for f__Enterobacteriaceae 46/58; p-value=0.00457443945621068
Kruskal-Wallis test for f__Enterobacteriaceae;g__Citrobacter 47/58; p-value=0.00161629827987061
Kruskal-Wallis test for f__Enterobacteriaceae;g__Enterobacter 48/58; p-value=0.400814169382935
Kruskal-Wallis test for f__Enterobacteriaceae;g__Erwinia 49/58; p-value=0.0115955675843383
Kruskal-Wallis test for f__Enterobacteriaceae;g__Klebsiella 50/58; p-value=0.000777530446940383
Kruskal-Wallis test for f__Enterobacteriaceae;g__Morganella 51/58; p-value=0.000777530446940383
Kruskal-Wallis test for f__Enterobacteriaceae;g__Proteus 52/58; p-value=0.115183731515051
Kruskal-Wallis test for f__Enterobacteriaceae;g__Salmonella 53/58; p-value=0.29291063678918
Kruskal-Wallis test for f__Enterobacteriaceae;g__Trabulsiella 54/58; p-value=0.00232209451587801
Kruskal-Wallis test for f__Pseudomonadaceae;g__Pseudomonas 55/58; p-value=0.0926516686095558
Kruskal-Wallis test for o__CW040;f__F16 56/58; p-value=0.000763703739131532
Kruskal-Wallis test for f__Anaeroplasmataceae;g__Anaeroplasma 57/58; p-value=0.0928919408837053
Kruskal-Wallis test for f__Verrucomicrobiaceae;g__Akkermansia 58/58; p-value=0.000777530446940383
